# Supplementary material for: Human PARP1 Facilitates Transcription through a Nucleosome and Histone Displacement by Pol II In Vitro
Source: Int J Mol Sci. 2022 Jun 26;23(13):7107. doi: 10.3390/ijms23137107 (PMC9266421; doi:10.3390/ijms23137107)
Supplement: Supplementary file 1 [file ijms-23-07107-s001.zip]

Archive with 1 entries (1 files):
- ijms-1733323-supplementary.pdf
